# Supplementary material for: Enhancing Bioluminescence Imaging of Cultured Tissue Explants Using Optical Telecompression
Source: Sensors (Basel). 2024 Sep 18;24(18):6041. doi: 10.3390/s24186041 (PMC11436007; doi:10.3390/s24186041)
Supplement: Supplementary file 1 [file sensors-24-06041-s001.zip]

Archive with 1 entries (1 files):
- sensors-3192698-supplementary.pdf
